# Supplementary material for: Infant Young Child Feeding Practices in an Indian Maternal–Child Birth Cohort in Belagavi, Karnataka
Source: Int J Environ Res Public Health. 2022 Apr 22;19(9):5088. doi: 10.3390/ijerph19095088 (PMC9104747; doi:10.3390/ijerph19095088)
Supplement: Supplementary file 1 [file ijerph-19-05088-s001.zip]

Archive with 1 entries (1 files):
- ijerph-1636244-supplementary.pdf
